# Supplementary material for: Quantity discrimination in newly hatched zebrafish suggests hardwired numerical abilities
Source: Commun Biol. 2023 Mar 23;6:247. doi: 10.1038/s42003-023-04595-7 (PMC10036331; doi:10.1038/s42003-023-04595-7)
Supplement: Supplementary file 3 — Supplementary Data [file 42003_2023_4595_MOESM3_ESM.xlsx]

## Sheet: Reference
Quantity discrimination in newly hatched zebrafish suggests hardwired numerical abilities
Tyrone Lucon-Xiccato, Elia Gatto, Camilla Maria Fontana, Angelo Bisazza

## Sheet: Dataset_1
serial	subject	rearing_condition	stimulus	block	time_by_block	total_time
1	subj1	With bars	With bars	1	13	93
2	subj1	With bars	With bars	2	21
3	subj1	With bars	With bars	3	36
4	subj1	With bars	With bars	4	15
5	subj1	With bars	With bars	5	8
6	subj2	With bars	With bars	1	4	22
7	subj2	With bars	With bars	2	0
8	subj2	With bars	With bars	3	13
9	subj2	With bars	With bars	4	1
10	subj2	With bars	With bars	5	4
11	subj3	With bars	With bars	1	34	105
12	subj3	With bars	With bars	2	22
13	subj3	With bars	With bars	3	15
14	subj3	With bars	With bars	4	8
15	subj3	With bars	With bars	5	26
16	subj4	With bars	With bars	1	2	17
17	subj4	With bars	With bars	2	3
18	subj4	With bars	With bars	3	7
19	subj4	With bars	With bars	4	4
20	subj4	With bars	With bars	5	1
21	subj5	With bars	With bars	1	26	141
22	subj5	With bars	With bars	2	30
23	subj5	With bars	With bars	3	43
24	subj5	With bars	With bars	4	21
25	subj5	With bars	With bars	5	21
26	subj6	With bars	With bars	1	31	108
27	subj6	With bars	With bars	2	20
28	subj6	With bars	With bars	3	27
29	subj6	With bars	With bars	4	21
30	subj6	With bars	With bars	5	9
31	subj7	With bars	With bars	1	18	88
32	subj7	With bars	With bars	2	29
33	subj7	With bars	With bars	3	14
34	subj7	With bars	With bars	4	25
35	subj7	With bars	With bars	5	2
36	subj8	With bars	With bars	1	21	44
37	subj8	With bars	With bars	2	5
38	subj8	With bars	With bars	3	5
39	subj8	With bars	With bars	4	2
40	subj8	With bars	With bars	5	11
41	subj31	Without bars	With bars	1	0	4
42	subj31	Without bars	With bars	2	0
43	subj31	Without bars	With bars	3	0
44	subj31	Without bars	With bars	4	0
45	subj31	Without bars	With bars	5	4
46	subj32	Without bars	With bars	1	4	4
47	subj32	Without bars	With bars	2	0
48	subj32	Without bars	With bars	3	0
49	subj32	Without bars	With bars	4	0
50	subj32	Without bars	With bars	5	0
51	subj33	Without bars	With bars	1	6	6
52	subj33	Without bars	With bars	2	0
53	subj33	Without bars	With bars	3	0
54	subj33	Without bars	With bars	4	0
55	subj33	Without bars	With bars	5	0
56	subj34	Without bars	With bars	1	1	1
57	subj34	Without bars	With bars	2	0
58	subj34	Without bars	With bars	3	0
59	subj34	Without bars	With bars	4	0
60	subj34	Without bars	With bars	5	0
61	subj35	Without bars	With bars	1	0	73
62	subj35	Without bars	With bars	2	6
63	subj35	Without bars	With bars	3	21
64	subj35	Without bars	With bars	4	26
65	subj35	Without bars	With bars	5	20
66	subj36	Without bars	With bars	1	0	0
67	subj36	Without bars	With bars	2	0
68	subj36	Without bars	With bars	3	0
69	subj36	Without bars	With bars	4	0
70	subj36	Without bars	With bars	5	0
71	subj9	With bars	With bars	1	16	16
72	subj9	With bars	With bars	2	0
73	subj9	With bars	With bars	3	0
74	subj9	With bars	With bars	4	0
75	subj9	With bars	With bars	5	0
76	subj10	With bars	With bars	1	13	68
77	subj10	With bars	With bars	2	12
78	subj10	With bars	With bars	3	24
79	subj10	With bars	With bars	4	8
80	subj10	With bars	With bars	5	11
81	subj37	Without bars	With bars	1	2	29
82	subj37	Without bars	With bars	2	5
83	subj37	Without bars	With bars	3	6
84	subj37	Without bars	With bars	4	11
85	subj37	Without bars	With bars	5	5
86	subj38	Without bars	With bars	1	8	12
87	subj38	Without bars	With bars	2	0
88	subj38	Without bars	With bars	3	2
89	subj38	Without bars	With bars	4	2
90	subj38	Without bars	With bars	5	0
91	subj39	Without bars	With bars	1	2	2
92	subj39	Without bars	With bars	2	0
93	subj39	Without bars	With bars	3	0
94	subj39	Without bars	With bars	4	0
95	subj39	Without bars	With bars	5	0
96	subj40	Without bars	With bars	1	0	70
97	subj40	Without bars	With bars	2	8
98	subj40	Without bars	With bars	3	2
99	subj40	Without bars	With bars	4	30
100	subj40	Without bars	With bars	5	30
101	subj41	Without bars	With bars	1	55	173
102	subj41	Without bars	With bars	2	49
103	subj41	Without bars	With bars	3	34
104	subj41	Without bars	With bars	4	20
105	subj41	Without bars	With bars	5	15
106	subj42	Without bars	With bars	1	0	46
107	subj42	Without bars	With bars	2	0
108	subj42	Without bars	With bars	3	13
109	subj42	Without bars	With bars	4	20
110	subj42	Without bars	With bars	5	13
111	subj11	With bars	With bars	1	38	96
112	subj11	With bars	With bars	2	4
113	subj11	With bars	With bars	3	16
114	subj11	With bars	With bars	4	0
115	subj11	With bars	With bars	5	38
116	subj12	With bars	With bars	1	2	15
117	subj12	With bars	With bars	2	0
118	subj12	With bars	With bars	3	10
119	subj12	With bars	With bars	4	3
120	subj12	With bars	With bars	5	0
121	subj43	Without bars	With bars	1	2	35
122	subj43	Without bars	With bars	2	0
123	subj43	Without bars	With bars	3	4
124	subj43	Without bars	With bars	4	10
125	subj43	Without bars	With bars	5	19
126	subj44	Without bars	With bars	1	23	196
127	subj44	Without bars	With bars	2	42
128	subj44	Without bars	With bars	3	47
129	subj44	Without bars	With bars	4	37
130	subj44	Without bars	With bars	5	47
131	subj45	Without bars	With bars	1	2	2
132	subj45	Without bars	With bars	2	0
133	subj45	Without bars	With bars	3	0
134	subj45	Without bars	With bars	4	0
135	subj45	Without bars	With bars	5	0
136	subj46	Without bars	With bars	1	11	83
137	subj46	Without bars	With bars	2	3
138	subj46	Without bars	With bars	3	26
139	subj46	Without bars	With bars	4	24
140	subj46	Without bars	With bars	5	19
141	subj47	Without bars	With bars	1	15	110
142	subj47	Without bars	With bars	2	12
143	subj47	Without bars	With bars	3	30
144	subj47	Without bars	With bars	4	24
145	subj47	Without bars	With bars	5	29
146	subj48	Without bars	With bars	1	32	130
147	subj48	Without bars	With bars	2	24
148	subj48	Without bars	With bars	3	36
149	subj48	Without bars	With bars	4	19
150	subj48	Without bars	With bars	5	19
151	subj13	With bars	With bars	1	49	83
152	subj13	With bars	With bars	2	34
153	subj13	With bars	With bars	3	0
154	subj13	With bars	With bars	4	0
155	subj13	With bars	With bars	5	0
156	subj14	With bars	With bars	1	11	11
157	subj14	With bars	With bars	2	0
158	subj14	With bars	With bars	3	0
159	subj14	With bars	With bars	4	0
160	subj14	With bars	With bars	5	0
161	subj15	With bars	With bars	1	21	98
162	subj15	With bars	With bars	2	11
163	subj15	With bars	With bars	3	22
164	subj15	With bars	With bars	4	27
165	subj15	With bars	With bars	5	17
166	subj16	With bars	With bars	1	27	81
167	subj16	With bars	With bars	2	19
168	subj16	With bars	With bars	3	22
169	subj16	With bars	With bars	4	7
170	subj16	With bars	With bars	5	6
171	subj17	With bars	With bars	1	60	213
172	subj17	With bars	With bars	2	51
173	subj17	With bars	With bars	3	38
174	subj17	With bars	With bars	4	44
175	subj17	With bars	With bars	5	20
176	subj18	With bars	With bars	1	50	187
177	subj18	With bars	With bars	2	39
178	subj18	With bars	With bars	3	46
179	subj18	With bars	With bars	4	35
180	subj18	With bars	With bars	5	17
181	subj19	With bars	With bars	1	17	167
182	subj19	With bars	With bars	2	55
183	subj19	With bars	With bars	3	51
184	subj19	With bars	With bars	4	15
185	subj19	With bars	With bars	5	29
186	subj20	With bars	With bars	1	60	300
187	subj20	With bars	With bars	2	60
188	subj20	With bars	With bars	3	60
189	subj20	With bars	With bars	4	60
190	subj20	With bars	With bars	5	60
191	subj21	With bars	With bars	1	2	66
192	subj21	With bars	With bars	2	12
193	subj21	With bars	With bars	3	13
194	subj21	With bars	With bars	4	14
195	subj21	With bars	With bars	5	25
196	subj22	With bars	With bars	1	27	70
197	subj22	With bars	With bars	2	16
198	subj22	With bars	With bars	3	22
199	subj22	With bars	With bars	4	0
200	subj22	With bars	With bars	5	5
201	subj49	Without bars	With bars	1	9	121
202	subj49	Without bars	With bars	2	21
203	subj49	Without bars	With bars	3	33
204	subj49	Without bars	With bars	4	10
205	subj49	Without bars	With bars	5	48
206	subj50	Without bars	With bars	1	0	43
207	subj50	Without bars	With bars	2	0
208	subj50	Without bars	With bars	3	12
209	subj50	Without bars	With bars	4	11
210	subj50	Without bars	With bars	5	20
211	subj23	With bars	With bars	1	13	27
212	subj23	With bars	With bars	2	0
213	subj23	With bars	With bars	3	8
214	subj23	With bars	With bars	4	2
215	subj23	With bars	With bars	5	4
216	subj51	Without bars	With bars	1	0	74
217	subj51	Without bars	With bars	2	0
218	subj51	Without bars	With bars	3	3
219	subj51	Without bars	With bars	4	30
220	subj51	Without bars	With bars	5	41
221	subj52	Without bars	With bars	1	0	70
222	subj52	Without bars	With bars	2	0
223	subj52	Without bars	With bars	3	21
224	subj52	Without bars	With bars	4	27
225	subj52	Without bars	With bars	5	22
226	subj53	Without bars	With bars	1	21	31
227	subj53	Without bars	With bars	2	10
228	subj53	Without bars	With bars	3	0
229	subj53	Without bars	With bars	4	0
230	subj53	Without bars	With bars	5	0
231	subj54	Without bars	With bars	1	5	45
232	subj54	Without bars	With bars	2	21
233	subj54	Without bars	With bars	3	4
234	subj54	Without bars	With bars	4	0
235	subj54	Without bars	With bars	5	15
236	subj55	Without bars	With bars	1	1	197
237	subj55	Without bars	With bars	2	46
238	subj55	Without bars	With bars	3	52
239	subj55	Without bars	With bars	4	49
240	subj55	Without bars	With bars	5	49
241	subj56	Without bars	With bars	1	0	40
242	subj56	Without bars	With bars	2	5
243	subj56	Without bars	With bars	3	7
244	subj56	Without bars	With bars	4	15
245	subj56	Without bars	With bars	5	13
246	subj57	Without bars	With bars	1	27	37
247	subj57	Without bars	With bars	2	10
248	subj57	Without bars	With bars	3	0
249	subj57	Without bars	With bars	4	0
250	subj57	Without bars	With bars	5	0
251	subj58	Without bars	With bars	1	3	5
252	subj58	Without bars	With bars	2	0
253	subj58	Without bars	With bars	3	0
254	subj58	Without bars	With bars	4	2
255	subj58	Without bars	With bars	5	0
256	subj59	Without bars	With bars	1	3	3
257	subj59	Without bars	With bars	2	0
258	subj59	Without bars	With bars	3	0
259	subj59	Without bars	With bars	4	0
260	subj59	Without bars	With bars	5	0
261	subj24	With bars	With bars	1	46	233
262	subj24	With bars	With bars	2	51
263	subj24	With bars	With bars	3	45
264	subj24	With bars	With bars	4	44
265	subj24	With bars	With bars	5	47
266	subj25	With bars	With bars	1	7	7
267	subj25	With bars	With bars	2	0
268	subj25	With bars	With bars	3	0
269	subj25	With bars	With bars	4	0
270	subj25	With bars	With bars	5	0
271	subj26	With bars	With bars	1	19	93
272	subj26	With bars	With bars	2	23
273	subj26	With bars	With bars	3	5
274	subj26	With bars	With bars	4	14
275	subj26	With bars	With bars	5	32
276	subj27	With bars	With bars	1	20	55
277	subj27	With bars	With bars	2	8
278	subj27	With bars	With bars	3	5
279	subj27	With bars	With bars	4	9
280	subj27	With bars	With bars	5	13
281	subj28	With bars	With bars	1	12	72
282	subj28	With bars	With bars	2	22
283	subj28	With bars	With bars	3	8
284	subj28	With bars	With bars	4	30
285	subj28	With bars	With bars	5	0
286	subj29	With bars	With bars	1	0	97
287	subj29	With bars	With bars	2	3
288	subj29	With bars	With bars	3	12
289	subj29	With bars	With bars	4	45
290	subj29	With bars	With bars	5	37
291	subj30	With bars	With bars	1	18	59
292	subj30	With bars	With bars	2	13
293	subj30	With bars	With bars	3	19
294	subj30	With bars	With bars	4	3
295	subj30	With bars	With bars	5	6
296	subj60	Without bars	With bars	1	3	56
297	subj60	Without bars	With bars	2	10
298	subj60	Without bars	With bars	3	23
299	subj60	Without bars	With bars	4	20
300	subj60	Without bars	With bars	5	0
301	subj1	With bars	Without bars	1	31	84
302	subj1	With bars	Without bars	2	5
303	subj1	With bars	Without bars	3	0
304	subj1	With bars	Without bars	4	16
305	subj1	With bars	Without bars	5	32
306	subj2	With bars	Without bars	1	3	8
307	subj2	With bars	Without bars	2	0
308	subj2	With bars	Without bars	3	5
309	subj2	With bars	Without bars	4	0
310	subj2	With bars	Without bars	5	0
311	subj3	With bars	Without bars	1	0	66
312	subj3	With bars	Without bars	2	8
313	subj3	With bars	Without bars	3	19
314	subj3	With bars	Without bars	4	23
315	subj3	With bars	Without bars	5	16
316	subj4	With bars	Without bars	1	13	39
317	subj4	With bars	Without bars	2	0
318	subj4	With bars	Without bars	3	8
319	subj4	With bars	Without bars	4	7
320	subj4	With bars	Without bars	5	11
321	subj5	With bars	Without bars	1	4	14
322	subj5	With bars	Without bars	2	0
323	subj5	With bars	Without bars	3	0
324	subj5	With bars	Without bars	4	10
325	subj5	With bars	Without bars	5	0
326	subj6	With bars	Without bars	1	7	34
327	subj6	With bars	Without bars	2	8
328	subj6	With bars	Without bars	3	1
329	subj6	With bars	Without bars	4	7
330	subj6	With bars	Without bars	5	11
331	subj7	With bars	Without bars	1	12	12
332	subj7	With bars	Without bars	2	0
333	subj7	With bars	Without bars	3	0
334	subj7	With bars	Without bars	4	0
335	subj7	With bars	Without bars	5	0
336	subj8	With bars	Without bars	1	3	60
337	subj8	With bars	Without bars	2	15
338	subj8	With bars	Without bars	3	17
339	subj8	With bars	Without bars	4	16
340	subj8	With bars	Without bars	5	9
341	subj31	Without bars	Without bars	1	39	132
342	subj31	Without bars	Without bars	2	25
343	subj31	Without bars	Without bars	3	18
344	subj31	Without bars	Without bars	4	29
345	subj31	Without bars	Without bars	5	21
346	subj32	Without bars	Without bars	1	8	28
347	subj32	Without bars	Without bars	2	4
348	subj32	Without bars	Without bars	3	2
349	subj32	Without bars	Without bars	4	4
350	subj32	Without bars	Without bars	5	10
351	subj33	Without bars	Without bars	1	30	217
352	subj33	Without bars	Without bars	2	37
353	subj33	Without bars	Without bars	3	52
354	subj33	Without bars	Without bars	4	51
355	subj33	Without bars	Without bars	5	47
356	subj34	Without bars	Without bars	1	30	229
357	subj34	Without bars	Without bars	2	54
358	subj34	Without bars	Without bars	3	56
359	subj34	Without bars	Without bars	4	33
360	subj34	Without bars	Without bars	5	56
361	subj35	Without bars	Without bars	1	14	44
362	subj35	Without bars	Without bars	2	10
363	subj35	Without bars	Without bars	3	0
364	subj35	Without bars	Without bars	4	8
365	subj35	Without bars	Without bars	5	12
366	subj36	Without bars	Without bars	1	27	152
367	subj36	Without bars	Without bars	2	15
368	subj36	Without bars	Without bars	3	39
369	subj36	Without bars	Without bars	4	31
370	subj36	Without bars	Without bars	5	40
371	subj9	With bars	Without bars	1	2	36
372	subj9	With bars	Without bars	2	0
373	subj9	With bars	Without bars	3	4
374	subj9	With bars	Without bars	4	10
375	subj9	With bars	Without bars	5	20
376	subj10	With bars	Without bars	1	8	49
377	subj10	With bars	Without bars	2	3
378	subj10	With bars	Without bars	3	0
379	subj10	With bars	Without bars	4	22
380	subj10	With bars	Without bars	5	16
381	subj37	Without bars	Without bars	1	38	97
382	subj37	Without bars	Without bars	2	16
383	subj37	Without bars	Without bars	3	9
384	subj37	Without bars	Without bars	4	7
385	subj37	Without bars	Without bars	5	27
386	subj38	Without bars	Without bars	1	34	61
387	subj38	Without bars	Without bars	2	12
388	subj38	Without bars	Without bars	3	0
389	subj38	Without bars	Without bars	4	3
390	subj38	Without bars	Without bars	5	12
391	subj39	Without bars	Without bars	1	10	134
392	subj39	Without bars	Without bars	2	26
393	subj39	Without bars	Without bars	3	22
394	subj39	Without bars	Without bars	4	56
395	subj39	Without bars	Without bars	5	20
396	subj40	Without bars	Without bars	1	39	163
397	subj40	Without bars	Without bars	2	34
398	subj40	Without bars	Without bars	3	47
399	subj40	Without bars	Without bars	4	20
400	subj40	Without bars	Without bars	5	23
401	subj41	Without bars	Without bars	1	0	0
402	subj41	Without bars	Without bars	2	0
403	subj41	Without bars	Without bars	3	0
404	subj41	Without bars	Without bars	4	0
405	subj41	Without bars	Without bars	5	0
406	subj42	Without bars	Without bars	1	32	121
407	subj42	Without bars	Without bars	2	16
408	subj42	Without bars	Without bars	3	21
409	subj42	Without bars	Without bars	4	22
410	subj42	Without bars	Without bars	5	30
411	subj11	With bars	Without bars	1	0	10
412	subj11	With bars	Without bars	2	1
413	subj11	With bars	Without bars	3	0
414	subj11	With bars	Without bars	4	9
415	subj11	With bars	Without bars	5	0
416	subj12	With bars	Without bars	1	0	35
417	subj12	With bars	Without bars	2	0
418	subj12	With bars	Without bars	3	0
419	subj12	With bars	Without bars	4	8
420	subj12	With bars	Without bars	5	27
421	subj43	Without bars	Without bars	1	3	38
422	subj43	Without bars	Without bars	2	5
423	subj43	Without bars	Without bars	3	7
424	subj43	Without bars	Without bars	4	14
425	subj43	Without bars	Without bars	5	9
426	subj44	Without bars	Without bars	1	2	2
427	subj44	Without bars	Without bars	2	0
428	subj44	Without bars	Without bars	3	0
429	subj44	Without bars	Without bars	4	0
430	subj44	Without bars	Without bars	5	0
431	subj45	Without bars	Without bars	1	4	40
432	subj45	Without bars	Without bars	2	0
433	subj45	Without bars	Without bars	3	6
434	subj45	Without bars	Without bars	4	30
435	subj45	Without bars	Without bars	5	0
436	subj46	Without bars	Without bars	1	21	60
437	subj46	Without bars	Without bars	2	13
438	subj46	Without bars	Without bars	3	1
439	subj46	Without bars	Without bars	4	15
440	subj46	Without bars	Without bars	5	10
441	subj47	Without bars	Without bars	1	0	26
442	subj47	Without bars	Without bars	2	13
443	subj47	Without bars	Without bars	3	0
444	subj47	Without bars	Without bars	4	4
445	subj47	Without bars	Without bars	5	9
446	subj48	Without bars	Without bars	1	1	10
447	subj48	Without bars	Without bars	2	2
448	subj48	Without bars	Without bars	3	0
449	subj48	Without bars	Without bars	4	0
450	subj48	Without bars	Without bars	5	7
451	subj13	With bars	Without bars	1	0	40
452	subj13	With bars	Without bars	2	0
453	subj13	With bars	Without bars	3	0
454	subj13	With bars	Without bars	4	0
455	subj13	With bars	Without bars	5	40
456	subj14	With bars	Without bars	1	0	29
457	subj14	With bars	Without bars	2	0
458	subj14	With bars	Without bars	3	1
459	subj14	With bars	Without bars	4	14
460	subj14	With bars	Without bars	5	14
461	subj15	With bars	Without bars	1	0	26
462	subj15	With bars	Without bars	2	11
463	subj15	With bars	Without bars	3	9
464	subj15	With bars	Without bars	4	0
465	subj15	With bars	Without bars	5	6
466	subj16	With bars	Without bars	1	0	70
467	subj16	With bars	Without bars	2	6
468	subj16	With bars	Without bars	3	2
469	subj16	With bars	Without bars	4	29
470	subj16	With bars	Without bars	5	33
471	subj17	With bars	Without bars	1	0	0
472	subj17	With bars	Without bars	2	0
473	subj17	With bars	Without bars	3	0
474	subj17	With bars	Without bars	4	0
475	subj17	With bars	Without bars	5	0
476	subj18	With bars	Without bars	1	0	12
477	subj18	With bars	Without bars	2	0
478	subj18	With bars	Without bars	3	0
479	subj18	With bars	Without bars	4	2
480	subj18	With bars	Without bars	5	10
481	subj19	With bars	Without bars	1	0	0
482	subj19	With bars	Without bars	2	0
483	subj19	With bars	Without bars	3	0
484	subj19	With bars	Without bars	4	0
485	subj19	With bars	Without bars	5	0
486	subj20	With bars	Without bars	1	0	0
487	subj20	With bars	Without bars	2	0
488	subj20	With bars	Without bars	3	0
489	subj20	With bars	Without bars	4	0
490	subj20	With bars	Without bars	5	0
491	subj21	With bars	Without bars	1	0	6
492	subj21	With bars	Without bars	2	0
493	subj21	With bars	Without bars	3	2
494	subj21	With bars	Without bars	4	4
495	subj21	With bars	Without bars	5	0
496	subj22	With bars	Without bars	1	9	84
497	subj22	With bars	Without bars	2	20
498	subj22	With bars	Without bars	3	13
499	subj22	With bars	Without bars	4	33
500	subj22	With bars	Without bars	5	9
501	subj49	Without bars	Without bars	1	9	51
502	subj49	Without bars	Without bars	2	4
503	subj49	Without bars	Without bars	3	7
504	subj49	Without bars	Without bars	4	31
505	subj49	Without bars	Without bars	5	0
506	subj50	Without bars	Without bars	1	39	91
507	subj50	Without bars	Without bars	2	28
508	subj50	Without bars	Without bars	3	7
509	subj50	Without bars	Without bars	4	2
510	subj50	Without bars	Without bars	5	15
511	subj23	With bars	Without bars	1	0	75
512	subj23	With bars	Without bars	2	12
513	subj23	With bars	Without bars	3	12
514	subj23	With bars	Without bars	4	32
515	subj23	With bars	Without bars	5	19
516	subj51	Without bars	Without bars	1	18	26
517	subj51	Without bars	Without bars	2	8
518	subj51	Without bars	Without bars	3	0
519	subj51	Without bars	Without bars	4	0
520	subj51	Without bars	Without bars	5	0
521	subj52	Without bars	Without bars	1	18	20
522	subj52	Without bars	Without bars	2	2
523	subj52	Without bars	Without bars	3	0
524	subj52	Without bars	Without bars	4	0
525	subj52	Without bars	Without bars	5	0
526	subj53	Without bars	Without bars	1	0	25
527	subj53	Without bars	Without bars	2	0
528	subj53	Without bars	Without bars	3	0
529	subj53	Without bars	Without bars	4	5
530	subj53	Without bars	Without bars	5	20
531	subj54	Without bars	Without bars	1	7	57
532	subj54	Without bars	Without bars	2	4
533	subj54	Without bars	Without bars	3	20
534	subj54	Without bars	Without bars	4	19
535	subj54	Without bars	Without bars	5	7
536	subj55	Without bars	Without bars	1	3	3
537	subj55	Without bars	Without bars	2	0
538	subj55	Without bars	Without bars	3	0
539	subj55	Without bars	Without bars	4	0
540	subj55	Without bars	Without bars	5	0
541	subj56	Without bars	Without bars	1	15	74
542	subj56	Without bars	Without bars	2	8
543	subj56	Without bars	Without bars	3	13
544	subj56	Without bars	Without bars	4	14
545	subj56	Without bars	Without bars	5	24
546	subj57	Without bars	Without bars	1	0	80
547	subj57	Without bars	Without bars	2	5
548	subj57	Without bars	Without bars	3	40
549	subj57	Without bars	Without bars	4	14
550	subj57	Without bars	Without bars	5	21
551	subj58	Without bars	Without bars	1	13	28
552	subj58	Without bars	Without bars	2	2
553	subj58	Without bars	Without bars	3	0
554	subj58	Without bars	Without bars	4	3
555	subj58	Without bars	Without bars	5	10
556	subj59	Without bars	Without bars	1	13	172
557	subj59	Without bars	Without bars	2	35
558	subj59	Without bars	Without bars	3	39
559	subj59	Without bars	Without bars	4	43
560	subj59	Without bars	Without bars	5	42
561	subj24	With bars	Without bars	1	0	0
562	subj24	With bars	Without bars	2	0
563	subj24	With bars	Without bars	3	0
564	subj24	With bars	Without bars	4	0
565	subj24	With bars	Without bars	5	0
566	subj25	With bars	Without bars	1	19	117
567	subj25	With bars	Without bars	2	37
568	subj25	With bars	Without bars	3	16
569	subj25	With bars	Without bars	4	24
570	subj25	With bars	Without bars	5	21
571	subj26	With bars	Without bars	1	13	94
572	subj26	With bars	Without bars	2	11
573	subj26	With bars	Without bars	3	24
574	subj26	With bars	Without bars	4	26
575	subj26	With bars	Without bars	5	20
576	subj27	With bars	Without bars	1	9	11
577	subj27	With bars	Without bars	2	0
578	subj27	With bars	Without bars	3	2
579	subj27	With bars	Without bars	4	0
580	subj27	With bars	Without bars	5	0
581	subj28	With bars	Without bars	1	13	18
582	subj28	With bars	Without bars	2	0
583	subj28	With bars	Without bars	3	2
584	subj28	With bars	Without bars	4	0
585	subj28	With bars	Without bars	5	3
586	subj29	With bars	Without bars	1	24	24
587	subj29	With bars	Without bars	2	0
588	subj29	With bars	Without bars	3	0
589	subj29	With bars	Without bars	4	0
590	subj29	With bars	Without bars	5	0
591	subj30	With bars	Without bars	1	7	20
592	subj30	With bars	Without bars	2	0
593	subj30	With bars	Without bars	3	9
594	subj30	With bars	Without bars	4	4
595	subj30	With bars	Without bars	5	0
596	subj60	Without bars	Without bars	1	19	99
597	subj60	Without bars	Without bars	2	19
598	subj60	Without bars	Without bars	3	10
599	subj60	Without bars	Without bars	4	11
600	subj60	Without bars	Without bars	5	40

## Sheet: Dataset_2
serial	subject	numerical_ratio	ratio	cumulative_surface_controlled	stimulus	total_time	time_first_block
1	subj1	2vs1	0.5	no	larger quantity	14	2
2	subj1	2vs1	0.5	no	smaller quantity	67	12
3	subj2	2vs1	0.5	no	larger quantity	58	30
4	subj2	2vs1	0.5	no	smaller quantity	97	24
5	subj121	4vs1	0.25	no	larger quantity	85	35
6	subj121	4vs1	0.25	no	smaller quantity	9	0
7	subj61	3vs1	0.33	no	larger quantity	20	9
8	subj61	3vs1	0.33	no	smaller quantity	36	5
9	subj3	2vs1	0.5	no	larger quantity	59	14
10	subj3	2vs1	0.5	no	smaller quantity	57	19
11	subj122	4vs1	0.25	no	larger quantity	83	31
12	subj122	4vs1	0.25	no	smaller quantity	48	23
13	subj62	3vs1	0.33	no	larger quantity	91	36
14	subj62	3vs1	0.33	no	smaller quantity	60	16
15	subj123	4vs1	0.25	no	larger quantity	48	19
16	subj123	4vs1	0.25	no	smaller quantity	13	13
17	subj124	4vs1	0.25	no	larger quantity	26	2
18	subj124	4vs1	0.25	no	smaller quantity	36	5
19	subj4	2vs1	0.5	no	larger quantity	10	6
20	subj4	2vs1	0.5	no	smaller quantity	10	1
21	subj5	2vs1	0.5	no	larger quantity	53	16
22	subj5	2vs1	0.5	no	smaller quantity	83	33
23	subj6	2vs1	0.5	no	larger quantity	29	1
24	subj6	2vs1	0.5	no	smaller quantity	27	0
25	subj7	2vs1	0.5	no	larger quantity	8	0
26	subj7	2vs1	0.5	no	smaller quantity	38	14
27	subj8	2vs1	0.5	no	larger quantity	48	26
28	subj8	2vs1	0.5	no	smaller quantity	18	6
29	subj125	4vs1	0.25	no	larger quantity	6	0
30	subj125	4vs1	0.25	no	smaller quantity	51	4
31	subj63	3vs1	0.33	no	larger quantity	53	23
32	subj63	3vs1	0.33	no	smaller quantity	35	5
33	subj64	3vs1	0.33	no	larger quantity	57	20
34	subj64	3vs1	0.33	no	smaller quantity	74	26
35	subj65	3vs1	0.33	no	larger quantity	96	22
36	subj65	3vs1	0.33	no	smaller quantity	40	26
37	subj9	2vs1	0.5	no	larger quantity	43	6
38	subj9	2vs1	0.5	no	smaller quantity	52	23
39	subj66	3vs1	0.33	no	larger quantity	91	31
40	subj66	3vs1	0.33	no	smaller quantity	29	9
41	subj10	2vs1	0.5	no	larger quantity	34	20
42	subj10	2vs1	0.5	no	smaller quantity	40	6
43	subj11	2vs1	0.5	no	larger quantity	20	0
44	subj11	2vs1	0.5	no	smaller quantity	44	27
45	subj126	4vs1	0.25	no	larger quantity	40	5
46	subj126	4vs1	0.25	no	smaller quantity	20	7
47	subj12	2vs1	0.5	no	larger quantity	77	16
48	subj12	2vs1	0.5	no	smaller quantity	48	24
49	subj67	3vs1	0.33	no	larger quantity	74	35
50	subj67	3vs1	0.33	no	smaller quantity	40	7
51	subj127	4vs1	0.25	no	larger quantity	64	29
52	subj127	4vs1	0.25	no	smaller quantity	33	1
53	subj128	4vs1	0.25	no	larger quantity	100	26
54	subj128	4vs1	0.25	no	smaller quantity	32	16
55	subj13	2vs1	0.5	no	larger quantity	70	23
56	subj13	2vs1	0.5	no	smaller quantity	25	9
57	subj14	2vs1	0.5	no	larger quantity	53	23
58	subj14	2vs1	0.5	no	smaller quantity	27	10
59	subj15	2vs1	0.5	no	larger quantity	73	22
60	subj15	2vs1	0.5	no	smaller quantity	68	27
61	subj16	2vs1	0.5	no	larger quantity	93	36
62	subj16	2vs1	0.5	no	smaller quantity	21	7
63	subj129	4vs1	0.25	no	larger quantity	54	42
64	subj129	4vs1	0.25	no	smaller quantity	33	0
65	subj130	4vs1	0.25	no	larger quantity	30	13
66	subj130	4vs1	0.25	no	smaller quantity	14	0
67	subj68	3vs1	0.33	no	larger quantity	67	14
68	subj68	3vs1	0.33	no	smaller quantity	6	6
69	subj69	3vs1	0.33	no	larger quantity	8	8
70	subj69	3vs1	0.33	no	smaller quantity	80	8
71	subj131	4vs1	0.25	no	larger quantity	82	23
72	subj131	4vs1	0.25	no	smaller quantity	9	0
73	subj132	4vs1	0.25	no	larger quantity	56	35
74	subj132	4vs1	0.25	no	smaller quantity	32	0
75	subj70	3vs1	0.33	no	larger quantity	48	19
76	subj70	3vs1	0.33	no	smaller quantity	100	37
77	subj71	3vs1	0.33	no	larger quantity	7	0
78	subj71	3vs1	0.33	no	smaller quantity	40	9
79	subj133	4vs1	0.25	no	larger quantity	97	57
80	subj133	4vs1	0.25	no	smaller quantity	37	0
81	subj134	4vs1	0.25	no	larger quantity	73	18
82	subj134	4vs1	0.25	no	smaller quantity	18	10
83	subj72	3vs1	0.33	no	larger quantity	107	44
84	subj72	3vs1	0.33	no	smaller quantity	22	0
85	subj135	4vs1	0.25	no	larger quantity	60	23
86	subj135	4vs1	0.25	no	smaller quantity	47	1
87	subj136	4vs1	0.25	no	larger quantity	53	23
88	subj136	4vs1	0.25	no	smaller quantity	39	0
89	subj73	3vs1	0.33	no	larger quantity	39	5
90	subj73	3vs1	0.33	no	smaller quantity	10	8
91	subj74	3vs1	0.33	no	larger quantity	5	0
92	subj74	3vs1	0.33	no	smaller quantity	96	45
93	subj137	4vs1	0.25	no	larger quantity	66	27
94	subj137	4vs1	0.25	no	smaller quantity	19	13
95	subj17	2vs1	0.5	no	larger quantity	16	16
96	subj17	2vs1	0.5	no	smaller quantity	24	3
97	subj18	2vs1	0.5	no	larger quantity	32	11
98	subj18	2vs1	0.5	no	smaller quantity	43	7
99	subj75	3vs1	0.33	no	larger quantity	100	24
100	subj75	3vs1	0.33	no	smaller quantity	3	0
101	subj138	4vs1	0.25	no	larger quantity	0	0
102	subj138	4vs1	0.25	no	smaller quantity	80	7
103	subj19	2vs1	0.5	no	larger quantity	59	11
104	subj19	2vs1	0.5	no	smaller quantity	47	20
105	subj139	4vs1	0.25	no	larger quantity	26	12
106	subj139	4vs1	0.25	no	smaller quantity	88	27
107	subj140	4vs1	0.25	no	larger quantity	73	36
108	subj140	4vs1	0.25	no	smaller quantity	2	0
109	subj76	3vs1	0.33	no	larger quantity	21	0
110	subj76	3vs1	0.33	no	smaller quantity	41	0
111	subj77	3vs1	0.33	no	larger quantity	85	60
112	subj77	3vs1	0.33	no	smaller quantity	0	0
113	subj20	2vs1	0.5	no	larger quantity	48	9
114	subj20	2vs1	0.5	no	smaller quantity	56	10
115	subj78	3vs1	0.33	no	larger quantity	57	24
116	subj78	3vs1	0.33	no	smaller quantity	41	3
117	subj21	2vs1	0.5	no	larger quantity	0	0
118	subj21	2vs1	0.5	no	smaller quantity	67	30
119	subj141	4vs1	0.25	no	larger quantity	7	0
120	subj141	4vs1	0.25	no	smaller quantity	31	12
121	subj79	3vs1	0.33	no	larger quantity	47	21
122	subj79	3vs1	0.33	no	smaller quantity	68	14
123	subj142	4vs1	0.25	no	larger quantity	92	25
124	subj142	4vs1	0.25	no	smaller quantity	0	0
125	subj143	4vs1	0.25	no	larger quantity	126	43
126	subj143	4vs1	0.25	no	smaller quantity	11	0
127	subj144	4vs1	0.25	no	larger quantity	68	26
128	subj144	4vs1	0.25	no	smaller quantity	5	0
129	subj80	3vs1	0.33	no	larger quantity	64	9
130	subj80	3vs1	0.33	no	smaller quantity	73	40
131	subj81	3vs1	0.33	no	larger quantity	37	10
132	subj81	3vs1	0.33	no	smaller quantity	36	11
133	subj22	2vs1	0.5	no	larger quantity	84	47
134	subj22	2vs1	0.5	no	smaller quantity	14	0
135	subj82	3vs1	0.33	no	larger quantity	102	57
136	subj82	3vs1	0.33	no	smaller quantity	30	0
137	subj83	3vs1	0.33	no	larger quantity	85	19
138	subj83	3vs1	0.33	no	smaller quantity	21	0
139	subj145	4vs1	0.25	no	larger quantity	0	0
140	subj145	4vs1	0.25	no	smaller quantity	74	47
141	subj84	3vs1	0.33	no	larger quantity	74	49
142	subj84	3vs1	0.33	no	smaller quantity	41	0
143	subj23	2vs1	0.5	no	larger quantity	33	21
144	subj23	2vs1	0.5	no	smaller quantity	15	0
145	subj85	3vs1	0.33	no	larger quantity	24	0
146	subj85	3vs1	0.33	no	smaller quantity	41	11
147	subj24	2vs1	0.5	no	larger quantity	50	20
148	subj24	2vs1	0.5	no	smaller quantity	38	8
149	subj86	3vs1	0.33	no	larger quantity	4	4
150	subj86	3vs1	0.33	no	smaller quantity	100	26
151	subj25	2vs1	0.5	no	larger quantity	19	11
152	subj25	2vs1	0.5	no	smaller quantity	112	26
153	subj146	4vs1	0.25	no	larger quantity	86	27
154	subj146	4vs1	0.25	no	smaller quantity	4	0
155	subj26	2vs1	0.5	no	larger quantity	48	0
156	subj26	2vs1	0.5	no	smaller quantity	28	21
157	subj147	4vs1	0.25	no	larger quantity	50	16
158	subj147	4vs1	0.25	no	smaller quantity	46	16
159	subj27	2vs1	0.5	no	larger quantity	90	45
160	subj27	2vs1	0.5	no	smaller quantity	36	0
161	subj87	3vs1	0.33	no	larger quantity	55	12
162	subj87	3vs1	0.33	no	smaller quantity	18	0
163	subj148	4vs1	0.25	no	larger quantity	56	43
164	subj148	4vs1	0.25	no	smaller quantity	35	0
165	subj88	3vs1	0.33	no	larger quantity	145	49
166	subj88	3vs1	0.33	no	smaller quantity	0	0
167	subj149	4vs1	0.25	no	larger quantity	28	9
168	subj149	4vs1	0.25	no	smaller quantity	72	19
169	subj28	2vs1	0.5	no	larger quantity	57	18
170	subj28	2vs1	0.5	no	smaller quantity	62	15
171	subj29	2vs1	0.5	no	larger quantity	59	20
172	subj29	2vs1	0.5	no	smaller quantity	43	8
173	subj89	3vs1	0.33	no	larger quantity	60	31
174	subj89	3vs1	0.33	no	smaller quantity	50	10
175	subj90	3vs1	0.33	no	larger quantity	62	17
176	subj90	3vs1	0.33	no	smaller quantity	25	6
177	subj150	4vs1	0.25	no	larger quantity	50	27
178	subj150	4vs1	0.25	no	smaller quantity	49	7
179	subj30	2vs1	0.5	no	larger quantity	52	24
180	subj30	2vs1	0.5	no	smaller quantity	37	9
181	subj151	4vs1	0.25	yes	larger quantity	113	34
182	subj151	4vs1	0.25	yes	smaller quantity	0	0
183	subj152	4vs1	0.25	yes	larger quantity	58	30
184	subj152	4vs1	0.25	yes	smaller quantity	13	3
185	subj153	4vs1	0.25	yes	larger quantity	25	10
186	subj153	4vs1	0.25	yes	smaller quantity	32	16
187	subj91	3vs1	0.33	yes	larger quantity	43	13
188	subj91	3vs1	0.33	yes	smaller quantity	41	24
189	subj92	3vs1	0.33	yes	larger quantity	35	5
190	subj92	3vs1	0.33	yes	smaller quantity	31	9
191	subj31	2vs1	0.5	yes	larger quantity	52	32
192	subj31	2vs1	0.5	yes	smaller quantity	2	0
193	subj93	3vs1	0.33	yes	larger quantity	139	57
194	subj93	3vs1	0.33	yes	smaller quantity	0	0
195	subj94	3vs1	0.33	yes	larger quantity	67	22
196	subj94	3vs1	0.33	yes	smaller quantity	6	0
197	subj95	3vs1	0.33	yes	larger quantity	12	0
198	subj95	3vs1	0.33	yes	smaller quantity	81	51
199	subj96	3vs1	0.33	yes	larger quantity	65	33
200	subj96	3vs1	0.33	yes	smaller quantity	39	5
201	subj32	2vs1	0.5	yes	larger quantity	29	4
202	subj32	2vs1	0.5	yes	smaller quantity	26	8
203	subj97	3vs1	0.33	yes	larger quantity	32	3
204	subj97	3vs1	0.33	yes	smaller quantity	37	3
205	subj98	3vs1	0.33	yes	larger quantity	41	10
206	subj98	3vs1	0.33	yes	smaller quantity	42	14
207	subj99	3vs1	0.33	yes	larger quantity	111	34
208	subj99	3vs1	0.33	yes	smaller quantity	0	0
209	subj100	3vs1	0.33	yes	larger quantity	79	48
210	subj100	3vs1	0.33	yes	smaller quantity	26	7
211	subj101	3vs1	0.33	yes	larger quantity	71	47
212	subj101	3vs1	0.33	yes	smaller quantity	45	2
213	subj102	3vs1	0.33	yes	larger quantity	43	8
214	subj102	3vs1	0.33	yes	smaller quantity	48	9
215	subj154	4vs1	0.25	yes	larger quantity	75	24
216	subj154	4vs1	0.25	yes	smaller quantity	39	9
217	subj103	3vs1	0.33	yes	larger quantity	73	22
218	subj103	3vs1	0.33	yes	smaller quantity	39	16
219	subj104	3vs1	0.33	yes	larger quantity	57	23
220	subj104	3vs1	0.33	yes	smaller quantity	33	7
221	subj105	3vs1	0.33	yes	larger quantity	108	6
222	subj105	3vs1	0.33	yes	smaller quantity	0	0
223	subj155	4vs1	0.25	yes	larger quantity	64	52
224	subj155	4vs1	0.25	yes	smaller quantity	2	0
225	subj33	2vs1	0.5	yes	larger quantity	63	18
226	subj33	2vs1	0.5	yes	smaller quantity	26	6
227	subj156	4vs1	0.25	yes	larger quantity	28	0
228	subj156	4vs1	0.25	yes	smaller quantity	81	43
229	subj157	4vs1	0.25	yes	larger quantity	61	28
230	subj157	4vs1	0.25	yes	smaller quantity	6	6
231	subj34	2vs1	0.5	yes	larger quantity	58	15
232	subj34	2vs1	0.5	yes	smaller quantity	26	12
233	subj158	4vs1	0.25	yes	larger quantity	61	32
234	subj158	4vs1	0.25	yes	smaller quantity	11	0
235	subj35	2vs1	0.5	yes	larger quantity	52	9
236	subj35	2vs1	0.5	yes	smaller quantity	23	16
237	subj159	4vs1	0.25	yes	larger quantity	28	9
238	subj159	4vs1	0.25	yes	smaller quantity	40	8
239	subj160	4vs1	0.25	yes	larger quantity	82	49
240	subj160	4vs1	0.25	yes	smaller quantity	8	0
241	subj36	2vs1	0.5	yes	larger quantity	77	24
242	subj36	2vs1	0.5	yes	smaller quantity	0	0
243	subj37	2vs1	0.5	yes	larger quantity	73	24
244	subj37	2vs1	0.5	yes	smaller quantity	18	5
245	subj161	4vs1	0.25	yes	larger quantity	61	38
246	subj161	4vs1	0.25	yes	smaller quantity	16	0
247	subj38	2vs1	0.5	yes	larger quantity	71	21
248	subj38	2vs1	0.5	yes	smaller quantity	12	0
249	subj39	2vs1	0.5	yes	larger quantity	15	0
250	subj39	2vs1	0.5	yes	smaller quantity	44	30
251	subj162	4vs1	0.25	yes	larger quantity	78	32
252	subj162	4vs1	0.25	yes	smaller quantity	30	0
253	subj40	2vs1	0.5	yes	larger quantity	21	0
254	subj40	2vs1	0.5	yes	smaller quantity	23	12
255	subj41	2vs1	0.5	yes	larger quantity	52	27
256	subj41	2vs1	0.5	yes	smaller quantity	8	0
257	subj42	2vs1	0.5	yes	larger quantity	37	21
258	subj42	2vs1	0.5	yes	smaller quantity	21	0
259	subj163	4vs1	0.25	yes	larger quantity	84	38
260	subj163	4vs1	0.25	yes	smaller quantity	23	7
261	subj43	2vs1	0.5	yes	larger quantity	37	10
262	subj43	2vs1	0.5	yes	smaller quantity	36	27
263	subj164	4vs1	0.25	yes	larger quantity	58	12
264	subj164	4vs1	0.25	yes	smaller quantity	20	20
265	subj165	4vs1	0.25	yes	larger quantity	37	20
266	subj165	4vs1	0.25	yes	smaller quantity	22	0
267	subj44	2vs1	0.5	yes	larger quantity	50	18
268	subj44	2vs1	0.5	yes	smaller quantity	41	13
269	subj45	2vs1	0.5	yes	larger quantity	88	31
270	subj45	2vs1	0.5	yes	smaller quantity	0	0
271	subj166	4vs1	0.25	yes	larger quantity	24	13
272	subj166	4vs1	0.25	yes	smaller quantity	21	0
273	subj167	4vs1	0.25	yes	larger quantity	57	39
274	subj167	4vs1	0.25	yes	smaller quantity	7	0
275	subj46	2vs1	0.5	yes	larger quantity	36	15
276	subj46	2vs1	0.5	yes	smaller quantity	9	7
277	subj47	2vs1	0.5	yes	larger quantity	51	11
278	subj47	2vs1	0.5	yes	smaller quantity	21	2
279	subj106	3vs1	0.33	yes	larger quantity	83	12
280	subj106	3vs1	0.33	yes	smaller quantity	7	2
281	subj107	3vs1	0.33	yes	larger quantity	80	32
282	subj107	3vs1	0.33	yes	smaller quantity	34	17
283	subj108	3vs1	0.33	yes	larger quantity	47	16
284	subj108	3vs1	0.33	yes	smaller quantity	16	4
285	subj109	3vs1	0.33	yes	larger quantity	87	33
286	subj109	3vs1	0.33	yes	smaller quantity	13	3
287	subj110	3vs1	0.33	yes	larger quantity	92	43
288	subj110	3vs1	0.33	yes	smaller quantity	14	0
289	subj168	4vs1	0.25	yes	larger quantity	55	26
290	subj168	4vs1	0.25	yes	smaller quantity	19	0
291	subj111	3vs1	0.33	yes	larger quantity	46	12
292	subj111	3vs1	0.33	yes	smaller quantity	18	14
293	subj112	3vs1	0.33	yes	larger quantity	116	46
294	subj112	3vs1	0.33	yes	smaller quantity	0	0
295	subj169	4vs1	0.25	yes	larger quantity	91	26
296	subj169	4vs1	0.25	yes	smaller quantity	35	13
297	subj113	3vs1	0.33	yes	larger quantity	130	31
298	subj113	3vs1	0.33	yes	smaller quantity	0	0
299	subj114	3vs1	0.33	yes	larger quantity	94	19
300	subj114	3vs1	0.33	yes	smaller quantity	11	0
301	subj115	3vs1	0.33	yes	larger quantity	29	6
302	subj115	3vs1	0.33	yes	smaller quantity	19	10
303	subj116	3vs1	0.33	yes	larger quantity	95	58
304	subj116	3vs1	0.33	yes	smaller quantity	0	0
305	subj117	3vs1	0.33	yes	larger quantity	45	14
306	subj117	3vs1	0.33	yes	smaller quantity	32	10
307	subj118	3vs1	0.33	yes	larger quantity	55	15
308	subj118	3vs1	0.33	yes	smaller quantity	21	0
309	subj48	2vs1	0.5	yes	larger quantity	81	16
310	subj48	2vs1	0.5	yes	smaller quantity	23	10
311	subj119	3vs1	0.33	yes	larger quantity	51	21
312	subj119	3vs1	0.33	yes	smaller quantity	6	6
313	subj120	3vs1	0.33	yes	larger quantity	139	51
314	subj120	3vs1	0.33	yes	smaller quantity	0	0
315	subj170	4vs1	0.25	yes	larger quantity	62	0
316	subj170	4vs1	0.25	yes	smaller quantity	69	52
317	subj49	2vs1	0.5	yes	larger quantity	31	21
318	subj49	2vs1	0.5	yes	smaller quantity	52	2
319	subj50	2vs1	0.5	yes	larger quantity	60	22
320	subj50	2vs1	0.5	yes	smaller quantity	62	20
321	subj51	2vs1	0.5	yes	larger quantity	45	20
322	subj51	2vs1	0.5	yes	smaller quantity	21	2
323	subj171	4vs1	0.25	yes	larger quantity	25	6
324	subj171	4vs1	0.25	yes	smaller quantity	11	0
325	subj172	4vs1	0.25	yes	larger quantity	45	0
326	subj172	4vs1	0.25	yes	smaller quantity	0	0
327	subj52	2vs1	0.5	yes	larger quantity	27	5
328	subj52	2vs1	0.5	yes	smaller quantity	66	38
329	subj53	2vs1	0.5	yes	larger quantity	61	21
330	subj53	2vs1	0.5	yes	smaller quantity	44	8
331	subj173	4vs1	0.25	yes	larger quantity	56	13
332	subj173	4vs1	0.25	yes	smaller quantity	39	1
333	subj54	2vs1	0.5	yes	larger quantity	58	21
334	subj54	2vs1	0.5	yes	smaller quantity	41	11
335	subj55	2vs1	0.5	yes	larger quantity	42	22
336	subj55	2vs1	0.5	yes	smaller quantity	32	3
337	subj174	4vs1	0.25	yes	larger quantity	105	54
338	subj174	4vs1	0.25	yes	smaller quantity	0	0
339	subj175	4vs1	0.25	yes	larger quantity	60	25
340	subj175	4vs1	0.25	yes	smaller quantity	17	4
341	subj56	2vs1	0.5	yes	larger quantity	66	24
342	subj56	2vs1	0.5	yes	smaller quantity	24	9
343	subj57	2vs1	0.5	yes	larger quantity	50	20
344	subj57	2vs1	0.5	yes	smaller quantity	24	5
345	subj58	2vs1	0.5	yes	larger quantity	14	14
346	subj58	2vs1	0.5	yes	smaller quantity	40	0
347	subj176	4vs1	0.25	yes	larger quantity	68	42
348	subj176	4vs1	0.25	yes	smaller quantity	29	0
349	subj177	4vs1	0.25	yes	larger quantity	72	30
350	subj177	4vs1	0.25	yes	smaller quantity	29	1
351	subj178	4vs1	0.25	yes	larger quantity	26	12
352	subj178	4vs1	0.25	yes	smaller quantity	20	0
353	subj59	2vs1	0.5	yes	larger quantity	32	0
354	subj59	2vs1	0.5	yes	smaller quantity	26	9
355	subj60	2vs1	0.5	yes	larger quantity	27	6
356	subj60	2vs1	0.5	yes	smaller quantity	22	8
357	subj179	4vs1	0.25	yes	larger quantity	34	22
358	subj179	4vs1	0.25	yes	smaller quantity	42	12
359	subj180	4vs1	0.25	yes	larger quantity	66	32
360	subj180	4vs1	0.25	yes	smaller quantity	12	0

## Sheet: Dataset_3
serial	subject	type_controlled_variable	stimulus	total_time	time_first_block
1	subj1	density	larger quantity	79	35
2	subj2	density	larger quantity	7	7
3	subj3	density	larger quantity	7	0
4	subj4	density	larger quantity	9	8
5	subj5	density	larger quantity	26	8
6	subj6	density	larger quantity	32	9
7	subj7	density	larger quantity	16	4
8	subj8	density	larger quantity	74	12
9	subj9	density	larger quantity	18	0
10	subj10	density	larger quantity	40	4
11	subj11	density	larger quantity	15	3
12	subj12	density	larger quantity	33	24
13	subj13	density	larger quantity	18	7
14	subj14	density	larger quantity	35	7
15	subj15	density	larger quantity	55	23
16	subj16	density	larger quantity	21	3
17	subj17	density	larger quantity	59	17
18	subj18	density	larger quantity	30	9
19	subj19	density	larger quantity	58	27
20	subj20	density	larger quantity	63	15
21	subj21	density	larger quantity	124	25
22	subj22	density	larger quantity	47	43
23	subj23	density	larger quantity	32	14
24	subj24	density	larger quantity	21	2
25	subj25	density	larger quantity	17	0
26	subj26	density	larger quantity	19	10
27	subj27	density	larger quantity	11	2
28	subj28	density	larger quantity	21	18
29	subj29	density	larger quantity	5	0
30	subj30	density	larger quantity	47	16
31	subj1	density	smaller quantity	21	4
32	subj2	density	smaller quantity	44	13
33	subj3	density	smaller quantity	39	31
34	subj4	density	smaller quantity	14	7
35	subj5	density	smaller quantity	10	0
36	subj6	density	smaller quantity	26	3
37	subj7	density	smaller quantity	15	2
38	subj8	density	smaller quantity	19	8
39	subj9	density	smaller quantity	1	0
40	subj10	density	smaller quantity	30	5
41	subj11	density	smaller quantity	9	4
42	subj12	density	smaller quantity	18	2
43	subj13	density	smaller quantity	19	5
44	subj14	density	smaller quantity	4	0
45	subj15	density	smaller quantity	20	0
46	subj16	density	smaller quantity	30	7
47	subj17	density	smaller quantity	1	0
48	subj18	density	smaller quantity	10	0
49	subj19	density	smaller quantity	0	0
50	subj20	density	smaller quantity	4	0
51	subj21	density	smaller quantity	0	0
52	subj22	density	smaller quantity	0	0
53	subj23	density	smaller quantity	4	0
54	subj24	density	smaller quantity	22	12
55	subj25	density	smaller quantity	40	24
56	subj26	density	smaller quantity	19	6
57	subj27	density	smaller quantity	16	4
58	subj28	density	smaller quantity	60	5
59	subj29	density	smaller quantity	0	0
60	subj30	density	smaller quantity	12	2
61	subj31	cumulative surface area	larger quantity	1	0
62	subj32	cumulative surface area	larger quantity	9	4
63	subj33	cumulative surface area	larger quantity	44	15
64	subj34	cumulative surface area	larger quantity	3	3
65	subj35	cumulative surface area	larger quantity	18	3
66	subj36	cumulative surface area	larger quantity	7	0
67	subj37	cumulative surface area	larger quantity	9	0
68	subj38	cumulative surface area	larger quantity	23	3
69	subj39	cumulative surface area	larger quantity	37	5
70	subj40	cumulative surface area	larger quantity	52	4
71	subj41	cumulative surface area	larger quantity	0	0
72	subj42	cumulative surface area	larger quantity	14	6
73	subj43	cumulative surface area	larger quantity	25	4
74	subj44	cumulative surface area	larger quantity	23	13
75	subj45	cumulative surface area	larger quantity	38	8
76	subj46	cumulative surface area	larger quantity	46	11
77	subj47	cumulative surface area	larger quantity	52	28
78	subj48	cumulative surface area	larger quantity	20	0
79	subj49	cumulative surface area	larger quantity	47	21
80	subj50	cumulative surface area	larger quantity	121	46
81	subj51	cumulative surface area	larger quantity	48	31
82	subj52	cumulative surface area	larger quantity	22	0
83	subj53	cumulative surface area	larger quantity	23	13
84	subj54	cumulative surface area	larger quantity	36	18
85	subj55	cumulative surface area	larger quantity	43	25
86	subj56	cumulative surface area	larger quantity	9	5
87	subj57	cumulative surface area	larger quantity	14	6
88	subj58	cumulative surface area	larger quantity	31	0
89	subj59	cumulative surface area	larger quantity	7	3
90	subj60	cumulative surface area	larger quantity	30	9
91	subj31	cumulative surface area	smaller quantity	0	0
92	subj32	cumulative surface area	smaller quantity	36	8
93	subj33	cumulative surface area	smaller quantity	4	2
94	subj34	cumulative surface area	smaller quantity	9	4
95	subj35	cumulative surface area	smaller quantity	13	11
96	subj36	cumulative surface area	smaller quantity	0	0
97	subj37	cumulative surface area	smaller quantity	9	5
98	subj38	cumulative surface area	smaller quantity	0	0
99	subj39	cumulative surface area	smaller quantity	0	0
100	subj40	cumulative surface area	smaller quantity	3	0
101	subj41	cumulative surface area	smaller quantity	63	0
102	subj42	cumulative surface area	smaller quantity	0	0
103	subj43	cumulative surface area	smaller quantity	0	0
104	subj44	cumulative surface area	smaller quantity	22	6
105	subj45	cumulative surface area	smaller quantity	13	4
106	subj46	cumulative surface area	smaller quantity	2	1
107	subj47	cumulative surface area	smaller quantity	19	14
108	subj48	cumulative surface area	smaller quantity	7	0
109	subj49	cumulative surface area	smaller quantity	22	5
110	subj50	cumulative surface area	smaller quantity	0	0
111	subj51	cumulative surface area	smaller quantity	4	0
112	subj52	cumulative surface area	smaller quantity	35	16
113	subj53	cumulative surface area	smaller quantity	1	0
114	subj54	cumulative surface area	smaller quantity	8	0
115	subj55	cumulative surface area	smaller quantity	54	4
116	subj56	cumulative surface area	smaller quantity	4	0
117	subj57	cumulative surface area	smaller quantity	28	4
118	subj58	cumulative surface area	smaller quantity	17	3
119	subj59	cumulative surface area	smaller quantity	38	6
120	subj60	cumulative surface area	smaller quantity	23	7
121	subj61	convex hull	larger quantity	20	7
122	subj62	convex hull	larger quantity	74	16
123	subj63	convex hull	larger quantity	21	7
124	subj64	convex hull	larger quantity	80	24
125	subj65	convex hull	larger quantity	46	23
126	subj66	convex hull	larger quantity	64	5
127	subj67	convex hull	larger quantity	46	24
128	subj68	convex hull	larger quantity	36	13
129	subj69	convex hull	larger quantity	31	12
130	subj70	convex hull	larger quantity	20	3
131	subj71	convex hull	larger quantity	81	6
132	subj72	convex hull	larger quantity	124	56
133	subj73	convex hull	larger quantity	47	4
134	subj74	convex hull	larger quantity	86	20
135	subj75	convex hull	larger quantity	85	13
136	subj76	convex hull	larger quantity	49	14
137	subj77	convex hull	larger quantity	77	49
138	subj78	convex hull	larger quantity	56	20
139	subj79	convex hull	larger quantity	47	1
140	subj80	convex hull	larger quantity	53	0
141	subj81	convex hull	larger quantity	36	10
142	subj82	convex hull	larger quantity	172	53
143	subj83	convex hull	larger quantity	78	16
144	subj84	convex hull	larger quantity	41	7
145	subj85	convex hull	larger quantity	58	16
146	subj86	convex hull	larger quantity	7	1
147	subj87	convex hull	larger quantity	31	3
148	subj88	convex hull	larger quantity	33	2
149	subj89	convex hull	larger quantity	40	11
150	subj90	convex hull	larger quantity	15	3
151	subj61	convex hull	smaller quantity	54	17
152	subj62	convex hull	smaller quantity	19	2
153	subj63	convex hull	smaller quantity	49	6
154	subj64	convex hull	smaller quantity	22	0
155	subj65	convex hull	smaller quantity	45	15
156	subj66	convex hull	smaller quantity	32	14
157	subj67	convex hull	smaller quantity	82	13
158	subj68	convex hull	smaller quantity	60	13
159	subj69	convex hull	smaller quantity	38	11
160	subj70	convex hull	smaller quantity	52	17
161	subj71	convex hull	smaller quantity	21	13
162	subj72	convex hull	smaller quantity	13	0
163	subj73	convex hull	smaller quantity	50	10
164	subj74	convex hull	smaller quantity	17	5
165	subj75	convex hull	smaller quantity	4	4
166	subj76	convex hull	smaller quantity	29	5
167	subj77	convex hull	smaller quantity	39	0
168	subj78	convex hull	smaller quantity	39	9
169	subj79	convex hull	smaller quantity	83	34
170	subj80	convex hull	smaller quantity	11	11
171	subj81	convex hull	smaller quantity	59	19
172	subj82	convex hull	smaller quantity	0	0
173	subj83	convex hull	smaller quantity	34	24
174	subj84	convex hull	smaller quantity	34	11
175	subj85	convex hull	smaller quantity	18	7
176	subj86	convex hull	smaller quantity	24	5
177	subj87	convex hull	smaller quantity	46	32
178	subj88	convex hull	smaller quantity	28	12
179	subj89	convex hull	smaller quantity	22	5
180	subj90	convex hull	smaller quantity	27	1
181	subj91	cumulative surface area and convex hull	larger quantity	54	8
182	subj92	cumulative surface area and convex hull	larger quantity	28	4
183	subj93	cumulative surface area and convex hull	larger quantity	39	5
184	subj94	cumulative surface area and convex hull	larger quantity	17	5
185	subj95	cumulative surface area and convex hull	larger quantity	15	7
186	subj96	cumulative surface area and convex hull	larger quantity	59	25
187	subj97	cumulative surface area and convex hull	larger quantity	56	24
188	subj98	cumulative surface area and convex hull	larger quantity	62	22
189	subj99	cumulative surface area and convex hull	larger quantity	28	6
190	subj100	cumulative surface area and convex hull	larger quantity	57	10
191	subj101	cumulative surface area and convex hull	larger quantity	47	28
192	subj102	cumulative surface area and convex hull	larger quantity	82	37
193	subj103	cumulative surface area and convex hull	larger quantity	47	13
194	subj104	cumulative surface area and convex hull	larger quantity	64	20
195	subj105	cumulative surface area and convex hull	larger quantity	90	40
196	subj106	cumulative surface area and convex hull	larger quantity	15	9
197	subj107	cumulative surface area and convex hull	larger quantity	34	15
198	subj108	cumulative surface area and convex hull	larger quantity	37	18
199	subj109	cumulative surface area and convex hull	larger quantity	19	4
200	subj110	cumulative surface area and convex hull	larger quantity	42	14
201	subj111	cumulative surface area and convex hull	larger quantity	38	11
202	subj112	cumulative surface area and convex hull	larger quantity	32	14
203	subj113	cumulative surface area and convex hull	larger quantity	6	0
204	subj114	cumulative surface area and convex hull	larger quantity	51	15
205	subj115	cumulative surface area and convex hull	larger quantity	81	15
206	subj116	cumulative surface area and convex hull	larger quantity	46	12
207	subj117	cumulative surface area and convex hull	larger quantity	49	19
208	subj118	cumulative surface area and convex hull	larger quantity	78	27
209	subj119	cumulative surface area and convex hull	larger quantity	27	17
210	subj120	cumulative surface area and convex hull	larger quantity	30	11
211	subj91	cumulative surface area and convex hull	smaller quantity	10	2
212	subj92	cumulative surface area and convex hull	smaller quantity	30	11
213	subj93	cumulative surface area and convex hull	smaller quantity	95	37
214	subj94	cumulative surface area and convex hull	smaller quantity	33	17
215	subj95	cumulative surface area and convex hull	smaller quantity	75	0
216	subj96	cumulative surface area and convex hull	smaller quantity	60	11
217	subj97	cumulative surface area and convex hull	smaller quantity	57	12
218	subj98	cumulative surface area and convex hull	smaller quantity	19	0
219	subj99	cumulative surface area and convex hull	smaller quantity	23	2
220	subj100	cumulative surface area and convex hull	smaller quantity	28	12
221	subj101	cumulative surface area and convex hull	smaller quantity	6	0
222	subj102	cumulative surface area and convex hull	smaller quantity	12	3
223	subj103	cumulative surface area and convex hull	smaller quantity	5	0
224	subj104	cumulative surface area and convex hull	smaller quantity	4	0
225	subj105	cumulative surface area and convex hull	smaller quantity	5	0
226	subj106	cumulative surface area and convex hull	smaller quantity	7	23
227	subj107	cumulative surface area and convex hull	smaller quantity	28	2
228	subj108	cumulative surface area and convex hull	smaller quantity	17	1
229	subj109	cumulative surface area and convex hull	smaller quantity	45	7
230	subj110	cumulative surface area and convex hull	smaller quantity	29	16
231	subj111	cumulative surface area and convex hull	smaller quantity	60	17
232	subj112	cumulative surface area and convex hull	smaller quantity	32	7
233	subj113	cumulative surface area and convex hull	smaller quantity	52	8
234	subj114	cumulative surface area and convex hull	smaller quantity	8	0
235	subj115	cumulative surface area and convex hull	smaller quantity	10	3
236	subj116	cumulative surface area and convex hull	smaller quantity	40	6
237	subj117	cumulative surface area and convex hull	smaller quantity	17	12
238	subj118	cumulative surface area and convex hull	smaller quantity	18	0
239	subj119	cumulative surface area and convex hull	smaller quantity	36	10
240	subj120	cumulative surface area and convex hull	smaller quantity	45	6
